# Supplementary material for: Intranasal parainfluenza virus-vectored vaccine expressing SARS-CoV-2 spike protein of Delta or Omicron B.1.1.529 induces mucosal and systemic immunity and protects hamsters against homologous and heterologous challenge
Source: PLoS Pathog. 2025 Apr 21;21(4):e1012585. doi: 10.1371/journal.ppat.1012585 (PMC12054915; doi:10.1371/journal.ppat.1012585)
Supplement: S1 Data — (XLSX) [file ppat.1012585.s001.xlsx]

## Sheet: Fig 1D
Virus titer (log10 PFU/g), Nasal Turbinates
Day 3 pi						Day 5 pi
Hamsters immunized with	B/HPIV3	B/HPIV3/S-6P	B/HPIV3/S-Delta-6P	B/HPIV3/S-Omicron-6P			B/HPIV3	B/HPIV3/S-6P	B/HPIV3/S-Delta-6P	B/HPIV3/S-Omicron-6P
	6.6	3.7	5.7	3.7			6	6.7	6.8	6
	7.2	3.7	5.3	3.5			5.9	6.8	6.5	6.6
	7.1	4.7	4.9	4.7			6.3	6.9	6.5	6
	7	4.8	5.5	3			5.9	6.5	6.9	5.7
	6.6	3.7	5.4	3.1			5.7	6.8	6.8	5.8
Mean	6.9	4.12	5.36	3.6		Mean	5.96	6.74	6.7	6.02
SD	0.282843	0.576194	0.296648	0.678233		SD	0.219089	0.151658	0.187083	0.349285
Virus titer (log10 PFU/g), Lung
Day 3 pi						Day 5 pi
Hamsters immunized with	B/HPIV3	B/HPIV3/S-6P	B/HPIV3/S-Delta-6P	B/HPIV3/S-Omicron-6P			B/HPIV3	B/HPIV3/S-6P	B/HPIV3/S-Delta-6P	B/HPIV3/S-Omicron-6P
	4.8	2.2	2.2	1.7			5.6	4.7	4.8	4.1
	5.8	2.3	2.7	1.7			5.4	4.3	3.7	4.1
	5.7	3.2	2.4	1.7			5.6	3.8	4.6	3.7
	5.5	1.7	2.6	3.4			5.7	4.3	2	3.5
	5.3	1.7	2.6	1.7			5.8	5.4	4.5	3.5
Mean	5.42	2.22	2.5	2.04		Mean	5.62	4.5	3.92	3.78
SD	0.396232	0.614003	0.2	0.760263		SD	0.148324	0.595819	1.15195	0.303315

## Sheet: Fig 1E
% S-positive plaques, Nasal Turbinates, Day 5 pi
Hamsters immunized with	B/HPIV3/S-6P	B/HPIV3/S-Delta-6P	B/HPIV3/S-Omicron-6P
	99	95.6	99.1
	95	100	96.1
	90.2	90.8	99
	97.1	97.5	98.9
	97.7	99.3	98.5
Mean	95.8	96.64	98.32
SD	3.44746	3.68416	1.26174

## Sheet: Fig 2A
Mucosal antibodies (Nasal Wash, day 21 pi); Anti-S (Wuhan-Hu-1)
IgG ELISA titer (log10)						IgA DELFIA titer (log10)						Secretory IgA DELFIA titer (log10)
Hamsters immunized with	B/HPIV3	B/HPIV3/S-6P	B/HPIV3/S-Delta-6P	B/HPIV3/S-Omicron-6P			B/HPIV3	B/HPIV3/S-6P	B/HPIV3/S-Delta-6P	B/HPIV3/S-Omicron-6P			B/HPIV3	B/HPIV3/S-6P	B/HPIV3/S-Delta-6P	B/HPIV3/S-Omicron-6P
	1	1	1	1			1	1.2	1.3	1			0	0	0	0
	1	1	1	1			1	1.3	1	1.4			0	0		0
	1	1	1	1			1	1.5	1	1			0	0	0	0
	1	1.3	1	1			1	2.2	1	1			0	0.5	0	0
	1	1	1.4	1			1	1.5	2.1	1				0		0
	1	1	1	1			1	1.5	1.1	1			0	0	0	0
	1	2.2	1	1			1	2.7	1	1			0	0	0	0
	1	1	1.5	1			1	1.5	2	1.2			0	0	0	0
	1	2.3	1.2	1			1	2.9	2	1			0	0.4	0.2	0
	1	1.9	1.8	1			1	2.5	2.3	1			0		0	0
	1	2.6	1	1			1	2.9	1.2	1				0.1	0	0
	1	1	1.4	1			1	1.1	2	1			0	0	0	0
	1	1	1	1			1	1	1.2	1			0	0	0	0
	1	2.1	1	1			1	2.5	1	1			0	0.2	0	0
	1	1	1	1			1	1.2	1.7	1			0	0	0	0
	1	1	1.7	1			1	1.7	2.3	1.1			0	0	0	0
	1	1.2	1	1			1	1.4	1	1			0		0	0
	1	1.3	1.6	1			1	1.6	2.3	1.1					0.4	0
Mean	1	1.38333	1.2	1		Mean	1	1.78889	1.52778	1.04444		Mean	0	0.08	0.0375	0
SD	0	0.557568	0.284915	0		SD	0	0.643418	0.53885	0.104162		SD	0	0.161245	0.108781	0
Mucosal antibodies (Nasal Wash, day 21 pi); Anti-S (B.1.1.529)
IgG ELISA titer (log10)						IgA DELFIA titer (log10)
Hamsters immunized with	B/HPIV3	B/HPIV3/S-6P	B/HPIV3/S-Delta-6P	B/HPIV3/S-Omicron-6P			B/HPIV3	B/HPIV3/S-6P	B/HPIV3/S-Delta-6P	B/HPIV3/S-Omicron-6P
	1	1	1	1			1	1	1	1
	1	1	1	1			1	1	1	1
	1	1	1	1			1	1	1	1
	1	1	1	1			1	1	1	1
	1	1	1	1			1	1	1	1
	1	1	1	1			1	1	1	1
	1	1	1	1			1	1	1	1
	1	1	1	1			1	1	1	1
	1	1.4	1	1			1	1.4	1	1
	1	1.1	1	1			1	1.1	1	1
	1	1.6	1	1			1	1.2	1	1
	1	1	1	1			1	1	1	1
	1	1	1	1			1	1	1	1
	1	1.4	1	1			1	1	1	1
	1	1	1	1			1	1	1	1
	1	1	1	1			1	1	1	1
	1	1	1	1			1	1	1	1
	1	1	1	1			1	1	1	1
Mean	1	1.08333	1	1		Mean	1	1.03889	1	1
SD	0	0.182305	0	0		SD	0	0.10369	0	0

## Sheet: Fig 2B
Serum antibodies; Anti-S (Wuhan-Hu-1)
IgG ELISA titer (log10)						IgA DELFIA titer (log10)
Hamsters immunized with	B/HPIV3	B/HPIV3/S-6P	B/HPIV3/S-Delta-6P	B/HPIV3/S-Omicron-6P			B/HPIV3	B/HPIV3/S-6P	B/HPIV3/S-Delta-6P	B/HPIV3/S-Omicron-6P
	2	5.5	5.8	5			2	5.3	5.8	4.9
	2	5.9	5.8	5			2	6	6.8	5.1
	2	6	5.9	5.2			2	5.8	6.3	5.5
	2	6.7	5.6	5.1			2.2	5.8	5.9	4.9
	2	6.7	5.9	5.6			2	6.2	6.4	5.6
	2	6.2	6	4.8			2	6.1	6.6	4.8
	2	6.2	6	5			2.4	6.3	7.4	5.3
	2	6.1	6.4	5.4			2	5.9	7	5.5
	2	6.9	6	5.1			2	6.3	5.7	5.3
	2	6.1	5.7	5.9			2	6.2	5.8	5.9
	2	6.2	5.5	5.5			2	6.3	5.4	5.4
	2	6.1	6.1	5.1			2	6.1	6.8	5.3
	2	6.2	5.4	5.2			2	6	5.5	5.4
	2	6.2	6.1	5			2	6.4	5.8	5.1
	2	6	6.1	4.8			2	6	5.7	4.8
	2	6.6	5.6	5.4			2	6	5.9	5.5
	2	7.2	6.2	4.9			2	6.5	5.8	5.5
	2	6.7	5.6	4.5			2	5.9	5.4	4.3
	2	7.1	5.8	4.4			2	7.4	6	4.3
	2	6.7	6.2	4.6			2	6.2	6.1	4.6
	2	6.7	5.9	5.1			2	5.9	5.8	4.9
	2	5.8	5.6	4.8			2	5.8	5.6	4.6
	2	6.9	5.9	5			2	6	6.3	5
	2	6	5.7	5.4			2	5.8	5.5	5.3
	2	6.4	5.7	4.9			2	5.6	5.6	4.7
	2	5.9	5.7	4.7			2	5.9	5.7	4.5
	2	5.8	5.7	4.3			2	5.6	5.7	4.1
	2	5.6	5.5	5.1			2.1	6.4	5.9	5
	2	6.5	6.1	4.8			2	7.2	7.4	4.8
	2	5.8	5.9	4.7			2	6.6	6.3	4.6
	2	5.9	5.7	5			2.2	5.9	6.6	5
	2	5.8	6.1	4.8			2	5.8	6.6	5.5
	2	5.5	6	4.7			2	5.7	5.8	4.8
	2	6.1	6.1	5.3			2	6.9	6.3	5.3
	2	5.6	5.6	5			2	6	5.5	5.2
	2	6.2	5.8	4.9			2	6.4	6.7	4.8
Mean	2	6.21667	5.85278	5		Mean	2.025	6.11667	6.09444	5.03056
SD	0	0.450079	0.234808	0.332952		SD	0.0806226	0.426615	0.545079	0.41598
Serum antibodies; Anti-S (B.1.617.2/Delta)
IgG ELISA titer (log10)						IgA DELFIA titer (log10)
Hamsters immunized with	B/HPIV3	B/HPIV3/S-6P	B/HPIV3/S-Delta-6P	B/HPIV3/S-Omicron-6P			B/HPIV3	B/HPIV3/S-6P	B/HPIV3/S-Delta-6P	B/HPIV3/S-Omicron-6P
	2	4.6	5.2	4.1			2	5	6.1	4.5
	2	4.4	4.8	4.1			2	4.9	5.4	4.5
	2	4.8	4.8	3.6			2	6	5.3	4
	2	4.5	4.7	3.5			2	5.7	5.4	4
	2	4.6	4.4	3.6			2	6.1	5	4.1
	2	4.7	4.8	4			2	5.2	5.3	4.4
	2	5	4.4	3.4			2	6.1	7.4	3.8
	2	4.8	5.1	3.4			2	5.4	5.7	3.8
	2	4.5	5.4	3.7			2	5.5	5.9	4.1
	2	4.6	4.3	3.3			2	5.4	5	3.8
	2	4.8	4.7	3.4			2	5.4	5.2	3.9
	2	4.8	4.4	3.7			2	6.1	5.4	4.3
	2	4.6	4.4	3.8			2	5.2	4.9	4.4
	2	4.4	4.6	3.6			2	4.9	5.2	4.1
	2	4.2	5.3	3.3			2	4.7	7.5	4
	2	4.5	4.9	4.1			2	5.2	5.5	4.6
	2	5.6	5.2	3.7			2	5.7	5.8	4.7
	2	4.7	4.9	3.3			2	6	6.5	3.8
Mean	2	4.67222	4.79444	3.64444		Mean	2	5.47222	5.69444	4.15556
SD	0	0.298635	0.342091	0.28122		SD	0	0.457365	0.756519	0.299455
Serum antibodies; Anti-S (B.1.1.529/Omicron)
IgG ELISA titer (log10)						IgA DELFIA titer (log10)
Hamsters immunized with	B/HPIV3	B/HPIV3/S-6P	B/HPIV3/S-Delta-6P	B/HPIV3/S-Omicron-6P			B/HPIV3	B/HPIV3/S-6P	B/HPIV3/S-Delta-6P	B/HPIV3/S-Omicron-6P
	2	3.3	3.8	3.2			2	3.9	4.2	4.1
	2	2.6	2.9	3.5			2	3.3	3.6	5.1
	2	3.4	3.3	2.8			2	4.5	3.8	3.8
	2	3.3	3.4	3.5			2	3.9	4.1	4.4
	2	2.9	2.3	3.8			2	3.5	3.2	4.4
	2	3.2	3.2	3.3			2	3.8	4.1	3.9
	2	3.4	3.3	4.5			2	4.4	3.9	5.2
	2	3.2	3.9	3.1			2	4	4.4	3.9
	2	3.1	3.3	4.1			2	3.9	4.2	4.6
	2	3.3	2.3	2.5			2	4	3.3	3.5
	2	3.8	3.5	3.3			2	4.3	4.3	4.2
	2	3.4	2.7	3.5			2	4	3.8	4.2
	2	3.7	2.8	3.6			2	4.3	3.7	4.1
	2	2.9	2.8	3.3			2	3.7	3.7	3.9
	2	2.6	3.4	3			2	3.3	4.1	3.7
	2	3	3.2	4.2			2	3.5	3.8	4.5
	2	3.2	2.9	3.1			2	3.8	3.7	4
	2	3.1	3.4	3.6			2	3.7	4.1	4.3
Mean	2	3.18889	3.13333	3.43889		Mean	2	3.87778	3.88889	4.21111
SD	0	0.317877	0.445896	0.494843		SD	0	0.350723	0.328793	0.44575

## Sheet: Fig 2C
Neutralizing antibodies; WA1/2020
ND50 (log10)
Hamsters immunized with	B/HPIV3	B/HPIV3/S-6P	B/HPIV3/S-Delta-6P	B/HPIV3/S-Omicron-6P
	0.85	2.4	2.51	0.85
	0.85	2.61	2.35	0.85
	0.85	2.3	2.1	0.85
	0.85	2.51	2.3	0.85
	0.85	2.05	2.66	1.2
	0.85	2.51	2.3	0.85
	0.85	2.05	1.9	0.85
	0.85	2.1	2.2	0.85
	0.85	1.7	1.9	0.85
Mean	0.85	2.24778	2.24667	0.888889
SD	1.17757e-16	0.294694	0.255098	0.116667
Neutralizing antibodies; B.1.617.2/Delta
ND50 (log10)
Hamsters immunized with	B/HPIV3	B/HPIV3/S-6P	B/HPIV3/S-Delta-6P	B/HPIV3/S-Omicron-6P
	0.85	2.1	2.51	0.85
	0.85	2.4	2.61	0.85
	0.85	1.7	2.3	0.85
	0.85	2.2	2.4	0.85
	0.85	1.8	2.81	1.15
	0.85	2.35	2.66	0.85
	0.85	2.05	2.05	0.85
	0.85	1.75	2.51	0.85
	0.85	1.7	2.2	1.1
Mean	0.85	2.00556	2.45	0.911111
SD	1.17757e-16	0.277764	0.238223	0.121906
Neutralizing antibodies; BA.1/Omicron
ND50 (log10)
Hamsters immunized with	B/HPIV3	B/HPIV3/S-6P	B/HPIV3/S-Delta-6P	B/HPIV3/S-Omicron-6P
	0.85	0.85	0.85	2.3
	0.85	0.85	1.4	2.4
	0.85	0.85	0.85	2.66
	0.85	0.85	0.85	2.61
	0.85	0.85	1	2.66
	0.85	1	0.85	2.96
	0.85	0.85	0.85	2
	0.85	0.85	0.85	2.3
	0.85	0.85	0.85	2.3
Mean	0.85	0.866667	0.927778	2.46556
SD	1.17757e-16	0.05	0.183901	0.283774

## Sheet: Fig 2D, 2E
Serum ACE2 binding inhibition (%) (Day 24/25 pi)
	B/HPIV3	B/HPIV3/S-6P	B/HPIV3/S-Delta-6P	B/HPIV3/S-Omicron-6P
Wuhan-Hu-1	4.6	99.8	99.7	69.7
B.1.1.7	4.8	99.7	99.5	64.5
B.1.351	4	97.4	95.8	59.9
B.1.617.2	1.2	99.6	99.6	68.2
BA.1	3.2	65	65.4	99.5
BA.1+R346K	0.7	57.7	58.6	98
BA.1+L452R	0	76.3	79.2	99.3
BA.2	1	78.6	77.6	94.3
BA.2+L452M	2.4	77.4	79.9	94.9
BA.2+L452R	6.7	76.4	79.2	95
BA.2.12.1	6.2	82.6	85.6	96.7
BA.3	6.3	81	76.7	97.9
BA.4/BA.5	1.2	74.6	78.6	62.9
BA.2.75	0	74.5	75.5	65.6
BF.7	9.2	66.6	67.8	46.2
BN.1	6.5	83.2	83.1	51.2
BQ.1	4	64.5	67.1	44.5
BQ.1.1	1.2	62.4	64.3	41.6
XBB.1	2.2	74.4	75.4	51.5
XBB.1.5	2.9	67.2	68.7	45

## Sheet: Fig 3A
Weight change (%)
Challenge with WA1/2020
Day pc	B/HPIV3													Mean	SD		B/HPIV3/S-6P													Mean	SD		B/HPIV3/S-Delta-6P													Mean	SD		B/HPIV3/S-Omicron-6P
0	100	100	100	100	100	100	100	100	100	100	100	100		100	0		100	100	100	100	100	100	100	100	100	100	100	100		100	0		100	100	100	100	100	100	100	100	100	100	100	100		100	0		100
1	101.9	100.1	100.7	99.8	100.4	101.3	100.4	99.4	101.2	102.7	100.6	101.7		100.85	0.945323		99.5	99.6	100.3	99.9	99.8	100.8	100.1	100.1	100	100.6	101.2	101.5		100.283	0.624985		100	100.5	100.1	98.3	101	99.2	101.4	98.3	100	99.8	100.6	99.7		99.9083	0.954852		100
2	96.4	94.5	96.8	95.5	95.9	97.1	96.4	96	96.9	98.5	97.1	96.9		96.5	0.989031		101.5	100.5	101.3	102	101.1	101.5	99.7	101.2	100.4	101.6	103.1	103.2		101.425	1.01724		100.8	101.2	100.9	98.7	102.3	100.4	102.2	99.7	101.3	101.1	101.8	100.2		100.883	1.0347		100.6
3	92.3	90.3	94.1	92.2	94.1	97.3	92.1	91.5	93.3	92.7	97.2	94.8		93.4917	2.14368		102.6	101.3	101.8	104.4	101.7	102.4	101.2	103.5	102.6	102.5	104.8	104.8		102.8	1.29334		102.5	104	102	101.7	102.9	101	103.5	100.3	102.6	102.5	102.7	102.6		102.358	1.00946		102.9
4							90	90.1	90.1	89.8	95.2	93.5		91.45	2.31236								102.1	105.5	102.2	103.4	105.9	105		104.017	1.6774								104.2	103.2	104	104	104.2	106.7		104.383	1.19401
5							86.8	87.9	87.6	86	92.5	93.1		88.9833	3.0354								104.2	106.8	103.1	103.6	107.1	106.5		105.217	1.77923								106.6	105.2	103.9	104.8	105.8	104.9		105.2	0.923038
6							92.8	83	84.3	81.2	90.6	90.1		87	4.75689								102.9	106.1	101.4	104.2	107.1	108.8		105.083	2.75784								100.4	105.4	96.6	107.5	107	104.9		103.633	4.26458
7							92.8	82.6	84.3	81.3	90.7	91.3		87.1667	4.99586								102.1	105.9	101.3	102.8	107.1	108.9		104.683	3.05838								99.8	105	97.3	107.9	107.9	101.3		103.2	4.41362
8							92.9		85.6	80.1		86.4		86.25	5.24373								101.3	97.9	93.9	102.5	108	113.3		102.817	6.96919								99.2	104.7	97.7	108.8	108.6	102.1		103.517	4.68249
9							86.9		89.3	76.6	104.3	85.1		88.44	10.0746								105.4	102.8	92.9	102.5	107.2	108.9		103.283	5.65736								97.9	104.7	98.3	107.3	108.1	99.9		102.7	4.57296
10							87.6		89.9	76.7	104.3	85.6		88.82	9.99435								104.6	100.9	93	99	107	108.6		102.183	5.76764								94.9	104.1	98.4	106.6	107.6	98.5		101.683	5.13709
11							89.5		92.3	78.3	92.9	90.6		88.72	5.9793								106.7	116.3	106	107.7	113.2	110		109.983	4.05237								111.3	109.6	110	109.5	112.9	107.9		110.2	1.71348
12							92.9		95.1	84	96.1	95.9		92.8	5.08035								107	110.5	105.9	108.1	115.8	111.6		109.817	3.62404								113	111.6	111.8	111.2	114.6	108.4		111.767	2.06074
Challenge with B.1.617.2/Delta
Day pc	B/HPIV3													Mean	SD		B/HPIV3/S-6P													Mean	SD		B/HPIV3/S-Delta-6P													Mean	SD		B/HPIV3/S-Omicron-6P
0	100	100	100	100	100	100	100	100	100	100	100	100		100	0		100	100	100	100	100	100	100	100	100	100	100	100		100	0		100	100	100	100	100	100	100	100	100	100	100	100		100	0		100
1	100.7	100.3	99.3	100.3	100.5	99.6	101.1	100.2	99.6	98.7	101.1	99.5		100.075	0.742386		99.2	98.9	99.5	99.6	99.9	100.3	99.3	100.5	100.3	100.6	99.6	98.7		99.7	0.62668		100.8	100.4	99.6	100.5	100.4	100.6	100.9	99.8	100.3	99	99.9	99.5		100.142	0.579119		98.8
2	96.4	96.2	94.7	95.7	98.1	95.6	97.7	95.1	96.9	94.4	100	96.8		96.4667	1.58535		98.7	101	99.7	100.2	99.5	101.5	99.5	99.8	100.7	101.4	100	98.6		100.05	0.952986		101.8	101.3	99.5	101.5	100.6	101.6	100.4	101.4	101.3	99.8	101.1	99.8		100.842	0.794822		99.4
3	92.7	96.4	90.8	91.6	97.9	92	97.1	92	98.6	91.9	100.6	96.4		94.8333	3.34157		100.8	103	101.3	102.6	101.3	103.1	100.7	100.4	101.9	103.9	102	101		101.833	1.10892		102.5	103.2	101.6	102.5	101.5	103.3	102.2	103	101.7	100.3	101.8	101.5		102.092	0.865982		101.1
4							96	90.7	98.2	90.4	102	96.9		95.7	4.48464								102.4	103.1	103.3	104.8	104	101.3		103.15	1.22107								103.4	102.5	103.5	103.4	103.3	101.6		102.95	0.755645
5							93.5	90.4	95.7	88.9	101.2	93.5		93.8667	4.33805								102.4	103.8	104.1	106.1	104.6	100.1		103.517	2.05856								104.3	103.6	105.8	104	109.3	103.4		105.067	2.24113
6							92.9	90.4	95.3	87.9	106.7	88.6		93.6333	6.96726								103.1	104.2	106.3	106.2	104.5	103.5		104.633	1.3471								104.6	108	104.9	106	110.4	105.3		106.533	2.25004
7							98.3	92.6	95.8	88	107.2	88.2		95.0167	7.23005								102.7	102.8	105.2	103.7	102.5	98.5		102.567	2.2286								105.7	110.1	103.4	103.8	108.5	104.6		106.017	2.70955
8							94.1	92.9	93.1	82.8	106.3	87.1		92.7167	7.95598								102.4	100.8	103.2	101.7	102.4	96.5		101.167	2.42377								108.5	110	102	102	109.3	102.6		105.733	3.90572
9							102.7	97.4	96	85.3	106.2	94.8		97.0667	7.21101								101.4	100.1	101.2	100.8	101.6	96.5		100.267	1.92007								107.7	108.8	101.4	101.6	105.9	101.5		104.483	3.3973
10							101.6	97.4	94	85.3	106.6	96.5		96.9	7.205								105.2	99.9	98.4	99.7	99.8	95.1		99.6833	3.26032								107.4	108.2	101.4	101.1	100.5	98.7		102.883	3.9301
11							105.2	99.9	101.2	94.2	107.2	97.7		100.9	4.7833								104.8	107.5	110.7	109.7	106.6	101.1		106.733	3.48176								108.5	108.3	107.3	109	106.7	106.9		107.783	0.943221
12							105.2	103.9	99.6	95.3	109.4	100.7		102.35	4.90337								105.5	109.9	110.3	109	106.9	101.9		107.25	3.19984								109.8	109.4	108.1	109.3	106.8	105.5		108.15	1.70029
Challenge with BA.1/Omicron
Day pc	B/HPIV3													Mean	SD		B/HPIV3/S-6P													Mean	SD		B/HPIV3/S-Delta-6P													Mean	SD		B/HPIV3/S-Omicron-6P
0	100	100	100	100	100	100	100	100	100	100	100	100		100	0		100	100	100	100	100	100	100	100	100	100	100	100		100	0		100	100	100	100	100	100	100	100	100	100	100	100		100	0		100
1	101.1	99.8	100.2	99.4	99.9	100.4	100.4	100.1	103.5	100.3	100.6	101.8		100.625	1.09721		99.8	100.3	99.6	100	101.1	99.5	100.9	100.5	100.8	101.2	101.4	101.4		100.542	0.693421		100.7	100.7	100.6	99.9	100.7	100.6	100.1	101.3	99.7	100.7	100	101.5		100.542	0.540132		101.1
2	100.4	100.1	99.9	98.8	100.3	101.6	101.2	100.7	101.5	100.6	101.4	100.5		100.583	0.794107		100.5	101.7	100.6	101.6	101.6	100.6	102	101.2	101.9	104	102.4	103.4		101.792	1.07995		101.8	102.5	101	99.8	101.3	101.6	100.4	101.9	101.7	101.3	100.5	102.2		101.333	0.79124		101.9
3	100.4	100.9	101	99.6	100	102.2	101.9	102.3	103.3	101.8	103.3	100.6		101.442	1.21764		102.3	103.6	103	102.8	102.8	101.6	103.9	103.6	104.3	106.2	103.1	105.4		103.55	1.28382		103.7	104	101.6	102.5	104	104.6	101.3	102.7	103	102.8	101.4	102.6		102.85	1.07577		101.2
4							102.6	103.6	104.7	107.2	103	102.5		103.933	1.79295								106.6	105.5	106.2	107.4	104.7	106.7		106.183	0.957949								103.5	104.9	103.9	103.7	101.9	103.3		103.533	0.975021
5							104	103.9	103.2	104.6	101	103.7		103.4	1.26016								106.5	107.7	107.7	109.2	106.1	107.5		107.45	1.08766								102.9	104.6	104.5	104.9	103.9	103.9		104.117	0.716705
6							105.7	104.1	102.6	104	99.4	104.4		103.367	2.18052								106.4	108.7	119.5	107.7	106.1	109.6		109.667	4.99787								103.1	106.6	106.4	105.4	104.7	114.3		106.75	3.91139
7							106.8	104.4	104.9	101.7	100.5	105.8		104.017	2.43263								104.5	105.9	119.9	108.6	105.6	108.9		108.9	5.66286								103	106.6	106.3	105.4	103.4	108.9		105.6	2.1918
8							103.7	103.5	103.3	101.1	98.3	98.4		101.383	2.53015								103	103.3	118.3	106.8	104.7	105.9		107	5.72573								105.6	106.6	106.3	105.5	103.5	112.2		106.617	2.94171
9							101.9	103.5	105.2	101.1	98.3	107.9		102.983	3.34689								100.6	107.1	118.3	104.9	103	105.7		106.6	6.16117								106.1	106.5	106.2	104.2	102.8	112		106.3	3.13815
10							99.1	105.7	111.4	102	98.9	107.9		104.167	5.03415								99.3	105.6	118.1	102.8	104.2	105.6		105.933	6.40427								106.2	104.9	105.2	103.7	103.5	113		106.083	3.53237
11							109.8	106.9	111.5	108.6	106.7	107.6		108.517	1.86056								113.9	115	117.2	115.5	111.6	113.8		114.5	1.8868								106.5	107.8	107	109.1	107.6	104.8		107.133	1.44176
12							109.7	109.2	114	109.6	108	110.2		110.117	2.04198								116.4	116.4	118.7	116.8	114.3	115.3		116.317	1.48515								107.6	108.6	107.7	109.7	107.1	105.5		107.7	1.41563
[truncated: 13 more columns]

## Sheet: Fig 3B
Gene expression in lungs (day 3 pc)
Fold increase expression (in log2) over expression in mock hamsters
Challenge with WA1/2020
	B/HPIV3							Mean	SD		B/HPIV3/S-6P							Mean	SD		B/HPIV3/S-Delta-6P							Mean	SD		B/HPIV3/S-Omicron-6P							Mean	SD
CCL2	3.6	4.4	4.1	3.8	3.5	2.1		3.58333	0.79854			0	0	0	0	0		0	0		0	0	0	0	0	0		0	0		0	0	0	0	0	0.8		0.133333	0.326599
CCL3	3.9	3.2	4.7	2.6	3.1	3.2		3.45	0.739594		0	0	0	0	0	0		0	0		0	0	0	0	0	0		0	0		0	0	0	0	0	0.7		0.116667	0.285774
CCL5	5	4.8	6.8	5	4.8	2.9		4.88333	1.2368		1.2	0	0	0	0	0.7		0.316667	0.515429		0	0	0.5	0.1	0	0		0.1	0.2		0.8	0.4	0.6	0.1	0	2.1		0.666667	0.763326
IFN-G	2	0.5	0.8	1.8	1.9	2.3		1.55	0.723187		0.1	0	0	0	0.4	0.4		0.15	0.197484		0	0	0.9	1.1	0	0		0.333333	0.520256		0	0.5	0	0	0.3	0		0.133333	0.216025
IFN-L	9.4	8.8	10.4	10.1	10.1	6.7		9.25	1.37804				0.3					0.3	#DIV/0!							1.9		1.9	#DIV/0!				4.3			5.7		5	0.989949
IL-1B	2.1	1.8	2.2	1.7	1.8	1.3		1.81667	0.318852		0	0	0.4	0.3	0.5	0		0.2	0.228035		0	0	0.4	0.4	0.3	0.5		0.266667	0.216025		0.8	0.6	0	0	0.1	0.7		0.366667	0.37238
IP-10	4.4	4.4	4.4	4.4	4.3	2.7		4.1	0.687023		0	0	0	0	0	0		0	0		0	0	0	0	0	0		0	0		0	0	0	0	0	1.6		0.266667	0.653197
IRF7	5.4	5.7	5	6.7	5.8	3.7		5.38333	0.998833		0.1	0.4	0	0	1.5	0		0.333333	0.592171		0	1.3	0.4	0	0	0		0.283333	0.523132		0	0	5.6	2.7	1.4	3.4		2.18333	2.1711
MX2	5.2	5.6	5.3	5.9	5	3.4		5.06667	0.875595		0.5	0.5	0	0	0.1	0		0.183333	0.248328		0.1	1.1	0.3	0.5	0	0		0.333333	0.42269		0.5	1	1.3	0	1.1	3.2		1.18333	1.09438
TNF-A	0.8	1.1	1.1	0.3	0.8	1		0.85	0.301662		0	0	0	0	0	0		0	0		0	0	0.1	0	0	0		0.0166667	0.0408248		0	0.5	0	0	0	0		0.0833333	0.204124
Challenge with B.1.617.2/Delta
	B/HPIV3							Mean	SD		B/HPIV3/S-6P							Mean	SD		B/HPIV3/S-Delta-6P							Mean	SD		B/HPIV3/S-Omicron-6P							Mean	SD
CCL2	3.5	3.8	2.4	3.3	1.5	3		2.91667	0.842417		0	0	0	0	0	0		0	0		0	0	0	0	0	0		0	0		1.6	0	1.3	0.6	1.5	0		0.833333	0.733939
CCL3	2.8	2.5	2	2.8	1.9	2.6		2.43333	0.393277		0	0	0.9	0	0	0		0.15	0.367423		0	0	0	0	0	0		0	0		1.4	0	0.8	1.2	0.7	0		0.683333	0.587934
CCL5	4.3	5.1	3.6	4.1	2.7	4.2		4	0.8		0	0	1.4	0	0	0		0.233333	0.571548		0	0	0		0	0		0	0		2.9	0.5	2.8	2.1	2.9	0		1.86667	1.29718
IFN-G	0	0.8	1.2	0.3	0.1	0.9		0.55	0.484768		0.7	0	0.4	0	0	0		0.183333	0.299444		0	0.7	0	1.8	0.7	1.2		0.733333	0.697615		0.1	0	0.5	0.4	0	0		0.166667	0.225093
IFN-L	9.3	9.5	8.2	9.2	7.8	9.7		8.95	0.766159					2.8				2.8	#DIV/0!									#DIV/0!	#DIV/0!		0		6.6	5.2				3.93333	3.47755
IL-1B	1.4	1.3	2.1	1.5	0.4	1.7		1.4	0.565685		0	0.6	0.8	0.4	0.3	0		0.35	0.320936		0	0	0	0	0.3	0		0.05	0.122474		1.1	0.6	1.3	1.4	0.7	0		0.85	0.524404
IP-10	4.3	4.6	3.3	4.3	2.9	4.2		3.93333	0.671317		0	0	0.3	0	0	0		0.05	0.122474		0	0	0	0	0.1	0		0.0166667	0.0408248		1.6	0	1.8	1.5	1.9	0		1.13333	0.889194
IRF7	5.7	5.4	4.8	5.4	4.5	5		5.13333	0.44572		0	0	2.9	0	0	0		0.483333	1.18392		0	1.2	0	3.4	0	0		0.766667	1.37647		4.1	1.8	4	3.7	4.7	1.3		3.26667	1.37792
MX2	5.1	5.4	4.4	5.1	3.9	5.3		4.86667	0.588784		0.3	0.5	1.7	0	0.6	0		0.516667	0.630608		0.5	0.5	0	0	0.5	0		0.25	0.273861		3.1	1.8	3.4	2.6	3.2	1.1		2.53333	0.90701
TNF-A	0.6	0.5	0.5	0.8	0.5	1.3		0.7	0.316228		0.1	0.3	0	0.5	0	0		0.15	0.207364		0	0	0	0	0.8	0		0.133333	0.326599		0	0	0.1	0	0	0		0.0166667	0.0408248
Challenge with BA.1/Omicron
	B/HPIV3							Mean	SD		B/HPIV3/S-6P							Mean	SD		B/HPIV3/S-Delta-6P							Mean	SD		B/HPIV3/S-Omicron-6P							Mean	SD
CCL2	2.4	0.7	3.2	2.8	2.2	0		1.88333	1.25605		0.1	0			0.1	2		0.55	0.967815		0	0	1.3	0	0	0		0.216667	0.530723		0	0	0	0	0	0		0	0
CCL3	2.4	0	2.1	2	1.1	0		1.26667	1.07269		0.3	0			0.7	0.8		0.45	0.369685		0	0	0.5	0	0.5	0.6		0.266667	0.294392		0	0	0	0	0	0		0	0
CCL5	3.2	0.9	4.2	4.1	3.7	0.5		2.76667	1.64398		0.6	1.6	0		1.8	2		1.2	0.860233		0	0	2.1	0	0.4	0		0.416667	0.84004		0	0	0.5	0	0	0		0.0833333	0.204124
IFN-G	0.8	0.4	1.3	0.3	0	0		0.466667	0.504645		0.8	2.7		0	1	1		1.1	0.984886		0	0	0.4	0.9	0.1	0.3		0.283333	0.343026		0.5	0.1	0	0	0	0.3		0.15	0.207364
IFN-L	10.4	7.4	10.9	11.3	8.9	2.9		8.63333	3.157		2.5	6.7				4.6		4.6	2.1				3.2					3.2	#DIV/0!						2.1			2.1	#DIV/0!
IL-1B	1.2	0	1.2	0.9	1.1	0		0.733333	0.578504		0	0	0	0	1.1	0.7		0.3	0.481664		0	0	1.1	0	0.1	0.6		0.3	0.45607		0	0	0.1	0.1	0	0.4		0.1	0.154919
IP-10	4.3	2	4.6	4.5	3.2	0.3		3.15	1.71435		0.3	0.9	0	0	1.1	2.2		0.75	0.845577		0	0	2.4	0	0.4	0		0.466667	0.960555		0	0	0	0	0	0		0	0
IRF7	4.7	2.5	4.8	5.2	4.3	2.2		3.95	1.27554		0.8	3.5	0	0	1.1	3.8		1.53333	1.69902		0.8	0.8	3.2	0	2.6	1.1		1.41667	1.22052		0	1.2	0.1	0	0.6	0		0.316667	0.491596
MX2	5	3.4	5	5.3	4.4	2.8		4.31667	1.00482		1.3	1.5	0	0	1.3	2.7		1.13333	1.02111		0.5	0.1	2.8	0.3	0.9	0		0.766667	1.04626		0.4	0.9	0	0	0	0		0.216667	0.371035
TNF-A	0.5	0	0.3	0.4	0	0		0.2	0.228035		0.4	0	0	0	1.1	0		0.25	0.446094		0	0.3	0.3	0.1	1	0		0.283333	0.376386		0.7	0.1	0	0	0.3	0		0.183333	0.278687

## Sheet: Fig 4A
Viral load (log10 copies/g lung tissue)
Challenge with WA1/2020
sgE						sgN
Hamsters immunized with	B/HPIV3	B/HPIV3/S-6P	B/HPIV3/S-Delta-6P	B/HPIV3/S-Omicron-6P		Hamsters immunized with	B/HPIV3	B/HPIV3/S-6P	B/HPIV3/S-Delta-6P	B/HPIV3/S-Omicron-6P
	9.1	5.1	5.1	5.1			10.8	5.1	5.1	5.3
	9.1	5.1	5.1	5.1			10.6	5.1	5.1	5.1
	8.5	5.1	5.1	5.1			10.2	5.1	5.1	6.7
	8.6	5.1	5.1	5.1			10.3	5.1	5.1	5.1
	8.2	5.1	5.1	5.1			9.8	5.1	5.1	5.1
	8.2	5.1	5.1	5.8			9.8	5.1	5.1	7.8
Mean	8.61667	5.1	5.1	5.21667		Mean	10.25	5.1	5.1	5.85
SD	0.407022	9.72951e-16	9.72951e-16	0.285774		SD	0.408656	9.72951e-16	9.72951e-16	1.14149
Challenge with B.1.617.2/Delta
sgE						sgN
Hamsters immunized with	B/HPIV3	B/HPIV3/S-6P	B/HPIV3/S-Delta-6P	B/HPIV3/S-Omicron-6P		Hamsters immunized with	B/HPIV3	B/HPIV3/S-6P	B/HPIV3/S-Delta-6P	B/HPIV3/S-Omicron-6P
	8.8	5.1	5.1	5.5			10	5.1	5.1	7.3
	9	5.1	5.1	5.1			10.2	5.1	5.1	6.2
	8.6	5.1	5.1	5.1			9.8	6.4	5.1	6.8
	8.9	5.1	5.1	5.2			10	5.1	5.1	7.1
	8.1	5.1	5.1	5.1			9.5	5.1	5.1	6.9
	8.5	5.1	5.1	5.1			9.9	5.1	5.1	6.4
Mean	8.65	5.1	5.1	5.18333		Mean	9.9	5.31667	5.1	6.78333
SD	0.327109	9.72951e-16	9.72951e-16	0.160208		SD	0.236643	0.530723	9.72951e-16	0.416733
Challenge with BA.1/Omicron
sgE						sgN
Hamsters immunized with	B/HPIV3	B/HPIV3/S-6P	B/HPIV3/S-Delta-6P	B/HPIV3/S-Omicron-6P		Hamsters immunized with	B/HPIV3	B/HPIV3/S-6P	B/HPIV3/S-Delta-6P	B/HPIV3/S-Omicron-6P
	7.5	5.1	5.1	5.1			9.3	6.2	5.1	5.1
	6.6	5.1	5.1	5.1			8.4	6.2	5.6	5.1
	7.8	5.1	5.6	5.1			9.6	5.1	7.2	5.1
	7.9	5.1	5.1	5.1			9.7	5.1	5.5	5.1
	6.7	5.1	5.1	5.1			8.6	6.4	5.6	5.1
	5.1	5.7	5.1	5.1			7.3	7.6	5.1	5.1
Mean	6.93333	5.2	5.18333	5.1		Mean	8.81667	6.1	5.68333	5.1
SD	1.05198	0.244949	0.204124	9.72951e-16		SD	0.91086	0.933809	0.778246	9.72951e-16

## Sheet: Fig 4B
Virus titer (log10 TCID50/g)
Challenge with WA1/2020
Nasal Turbinates						Lungs
Hamsters immunized with	B/HPIV3	B/HPIV3/S-6P	B/HPIV3/S-Delta-6P	B/HPIV3/S-Omicron-6P		Hamsters immunized with	B/HPIV3	B/HPIV3/S-6P	B/HPIV3/S-Delta-6P	B/HPIV3/S-Omicron-6P
	6.5	2.5	1.5	4.2			6.7	1.5	1.5	1.5
	6.2	2.5	2.7	4.7			6.7	1.5	1.5	1.5
	6	1.5	3.5	4			5	1.5	1.5	1.5
	6.2	3	2.7	3.7			6.7	1.5	1.5	1.5
	6.2	3	3.2	3.7			6.2	1.5	1.5	1.5
	5.5	3.2	3.2	4.7			6.5	1.5	1.5	2.5
Mean	6.1	2.61667	2.8	4.16667		Mean	6.3	1.5	1.5	1.66667
SD	0.334664	0.617792	0.70993	0.454606		SD	0.666333	0	0	0.408248
Challenge with B.1.617.2/Delta
Nasal Turbinates						Lungs
Hamsters immunized with	B/HPIV3	B/HPIV3/S-6P	B/HPIV3/S-Delta-6P	B/HPIV3/S-Omicron-6P		Hamsters immunized with	B/HPIV3	B/HPIV3/S-6P	B/HPIV3/S-Delta-6P	B/HPIV3/S-Omicron-6P
	5	1.5	1.5	1.5			6	1.5	1.5	1.5
	5.7	1.5	1.5	2			5.5	1.5	1.5	1.5
	4	1.5	1.5	2.5			5.7	1.5	1.5	2.5
	5.5	1.5	2	2.5			5.7	1.5	1.5	2.5
	4.5	1.5	2	1.5			5.5	1.5	1.5	2.5
	4.5	1.5	1.5	2.5			5.5	2	1.5	2.5
Mean	4.86667	1.5	1.66667	2.08333		Mean	5.65	1.58333	1.5	2.16667
SD	0.653197	0	0.258199	0.491596		SD	0.197484	0.204124	0	0.516398
Challenge with BA.1/Omicron
Nasal Turbinates						Lungs
Hamsters immunized with	B/HPIV3	B/HPIV3/S-6P	B/HPIV3/S-Delta-6P	B/HPIV3/S-Omicron-6P		Hamsters immunized with	B/HPIV3	B/HPIV3/S-6P	B/HPIV3/S-Delta-6P	B/HPIV3/S-Omicron-6P
	5.5	3.5	1.5	1.5			5.2	1.5	2	2
	5.5	3.5	2.5	2			3.2	1.5	1.5	2.5
	5.5	1.5	2.5	1.5			5.2	2	1.5	2
	5	1.5	1.5	1.5			7	1.5	1.5	2
	4.2	3.2	2.7	1.5			4.2	1.5	1.5	2
	4.7	3.2	2.5	2.7			3.7	2.5	2	2.5
Mean	5.06667	2.73333	2.2	1.78333		Mean	4.75	1.75	1.66667	2.16667
SD	0.539135	0.964711	0.547723	0.491596		SD	1.36198	0.41833	0.258199	0.258199

[truncated: 10 more sheets: Fig 5A, Fig 5B, Fig 5C, Fig 5D, 5E, Fig S1, Fig S2, Fig S3A, Fig S3B, Fig S4A, Fig S4B]
